# Supplementary material for: Insights into distinct regulatory modes of nucleosome positioning
Source: BMC Genomics. 2009 Dec 14;10:602. doi: 10.1186/1471-2164-10-602 (PMC2799443; doi:10.1186/1471-2164-10-602)
Supplement: Additional file 5 — Table S5. ORF names for vitro+/vivo- promoters, vitro-/vivo- promoters, vitro+/vivo+ promoters, and vitro-/vivo+ promoters. [file 1471-2164-10-602-S5.XLS]

## Sheet: Sheet1
Table S4 -ORF names for vitro+/vivo- promoters, vitro-/vivo- promoters, vitro+/vivo+ promoters, and vitro-/vivo+ promoters
vitro+/vivo-	vitro-/vivo-	vitro+/vivo+	vitro-/vivo+
YAL034C	YAL044C	YAL060W	YAL007C
YAL030W	YAL043C	YAR023C	YAR003W
YAL023C	YAL041W	YBL108W	YBL018C
YBL106C	YAL037C-B	YBL075C	YBR043C
YBL082C	YAL029C	YBL059C-A	YBR057C
YBL051C	YAL025C	YBL002W	YBR094W
YBL044W	YAL018C	YBR030W	YBR275C
YBL006C	YAL012W	YBR076C-A	YCL056C
YBR015C	YAL003W	YBR093C	YCR017C
YBR080C	YAR007C	YBR163W	YCR027C
YBR095C	YAR010C	YBR167C	YCR061W
YBR130C	YAR015W	YBR205W	YCR068W
YBR196C-A	YBL102W	YBR209W	YDL240W
YBR229C	YBL097W	YBR217W	YDL213C
YCL057W	YBL093C	YBR284W	YDL196W
YCR053W	YBL081W	YCL049C	YDL174C
YCR088W	YBL079W	YCL035C	YDL091C
YCR091W	YBL076C	YCR011C	YDR014W-A
YCR093W	YBL071W-A	YCR099C	YDR065W
YDL205C	YBL064C	YDL210W	YDR125C
YDL197C	YBL058W	YDL195W	YDR164C
YDL188C	YBL046W	YDL183C	YDR174W
YDL159W	YBL045C	YDL181W	YDR225W
YDL137W	YBL039C	YDL114W-A	YDR409W
YDL135C	YBL038W	YDL089W	YEL052W
YDL124W	YBL036C	YDR009W	YER007C-A
YDL122W	YBL035C	YDR027C	YER033C
YDL120W	YBL033C	YDR028C	YER074W
YDL106C	YBL031W	YDR054C	YER097W
YDL097C	YBL023C	YDR089W	YER135C
YDL080C	YBL016W	YDR111C	YFL053W
YDL060W	YBL008W-A	YDR123C	YFL038C
YDL019C	YBL007C	YDR138W	YFR008W
YDR019C	YBL001C	YDR188W	YFR010W
YDR036C	YBR002C	YDR261W-A	YFR044C
YDR073W	YBR017C	YDR330W	YGL065C
YDR090C	YBR025C	YDR342C	YGL050W
YDR113C	YBR035C	YDR346C	YGL038C
YDR129C	YBR037C	YDR389W	YGR035W-A
YDR147W	YBR039W	YDR397C	YGR087C
YDR150W	YBR040W	YDR435C	YGR154C
YDR231C	YBR041W	YDR436W	YGR232W
YDR249C	YBR048W	YDR438W	YHL046C
YDR256C	YBR070C	YDR453C	YHL045W
YDR264C	YBR081C	YDR463W	YHL035C
YDR280W	YBR084C-A	YDR475C	YHR032C-A
YDR313C	YBR092C	YEL073C	YHR086W-A
YDR324C	YBR099C	YEL050C	YIL061C
YDR329C	YBR115C	YEL011W	YIL011W
YDR353W	YBR129C	YER011W	YIR001C
YDR394W	YBR132C	YER034W	YIR030C
YDR410C	YBR135W	YER088C	YIR030W-A
YDR456W	YBR144C	YER112W	YJL218W
YDR457W	YBR146W	YER117W	YJL174W
YDR507C	YBR148W	snR52	YJL139C
YDR529C	YBR150C	YER150W	YJL124C
YEL057C	YBR159W	YER161C	YJL046W
YEL055C	YBR161W	YFL041W-A	YJL010C
YEL023C	YBR162C	YFL011W	YJL004C
YEL007W	YBR164C	YFR015C	YJR055W
YER039C-A	YBR169C	YFR026C	YJR146W
YER040W	YBR170C	YFR033C	YKL054C
YER067C-A	YBR176W	YFR045W	YKL026C
YER074W-A	YBR180W	YGL227W	YLL063C
YER092W	YBR184W	YGL180W	YLR011W
YER099C	YBR190W	YGL163C	YLR042C
YER111C	YBR200W	YGL117W	YLR053C
YER129W	YBR200W-A	YGL108C	YLR176C
YER130C	YBR204C	YGL088W	YLR221C
YER154W	YBR208C	YGL062W	YLR397C
YFR019W	YBR211C	YGL005C	YLR410W-A
YFR030W	YBR213W	YGR010W	YML132W
YFR051C	YBR222C	YGR019W	YML081C-A
YGL248W	LSR1	YGR031C-A	YMR058W
YGL228W	YBR236C	YGR051C	YMR098C
YGL222C	YBR244W	YGR060W	YMR122W-A
YGL194C	YBR248C	YGR098C	YMR137C
YGL188C	YBR250W	YGR139W	YMR265C
YGL172W	YBR254C	YGR197C	YMR272C
YGL161C	YBR255C-A	YGR210C	YNL126W
YGL140C	YBR287W	YHL039W	YNL114C
YGL114W	YBR295W	YHL034C	YNL009W
YGL048C	YCL061C	YHL016C	YNR071C
YGL011C	YCL058W-A	YHR041C	YOL135C
YGR008C	YCL050C	YHR042W	YOL122C
YGR012W	YCL036W	YHR080C	YOL117W
YGR015C	YCL031C	YHR136C	YOL115W
YGR018C	YCL025C	YHR139C-A	YOL079W
YGR034W	YCR007C	YHR199C-A	YOL043C
YGR048W	YCR020W-B	YHR203C	YOR140W
YGR049W	YCR021C	YIL134C-A	YOR313C
snR48	YCR023C	YIL101C	YOR316C
YGR078C	YCR024C-A	YIL054W	YPL254W
YGR121W-A	snR189	YJL214W	YPL249C-A
YGR132C	YCR032W	YJL212C	YPL201C
YGR133W	YCR042C	YJL210W	YPL200W
YGR135W	YCR057C	YJL205C	YPL158C
YGR147C	YCR065W	YJL203W	YPL048W
YGR152C	YCR073W-A	YJL200C	YPL005W
YGR161W-A	YCR081C-A	YJL199C	YPR002C-A
YGR179C	YCR082W	YJL196C	YPR016W-A
YGR231C	YCR092C	YJL185C	YPR085C
YGR257C	YCR094W	YJL151C
YGR264C	YCR095C	YJL141C
YHL044W	YCR096C	YJL127C-B
YHR037W	YCR106W	YJL119C
YHR050W-A	YDL238C	YJL078C
YHR087W	YDL229W	YJL077W-B
YHR111W	YDL226C	YJL068C
YHR113W	YDL225W	YJL063C
YHR123W	YDL223C	YJL058C
YHR161C	YDL209C	YJL056C
YHR190W	YDL204W	YJL035C
YIL160C	YDL198C	YJL008C
YIL159W	YDL191W	YJR009C
YIL112W	YDL190C	YJR013W
YIL105C	YDL186W	YJR016C
YIL100C-A	YDL184C	YJR030C
YIL057C	YDL168W	YJR052W
YIL048W	YDL155W	YJR058C
YIL026C	YDL148C	YJR062C
YIL020C	YDL145C	YJR074W
YIL012W	YDL143W	YJR075W
YIR002C	YDL133W	YJR077C
YJL217W	YDL130W	YJR078W
YJL176C	YDL128W	YJR091C
YJL136C	YDL117W	YJR093C
YJL135W	YDL116W	YJR111C
YJL128C	YDL114W	YJR115W
YJL028W	YDL101C	YJR133W
YJR007W	YDL085C-A	YJR140C
YJR043C	YDL082W	YJR144W
YJR049C	YDL076C	YJR148W
YKL211C	snR63	YKL196C
YKL198C	YDL074C	YKL151C
YKL195W	YDL054C	YKL052C
YKL167C	YDL052C	YKL051W
YKL120W	YDL030W	YKL037W
YKL112W	YDL029W	YKL020C
YKL101W	YDL012C	YKL002W
YKL085W	YDL006W	YKR011C
YKL081W	YDL003W	YKR039W
YKL070W	YDR005C	YKR067W
YKL059C	YDR011W	YKR073C
YKL003C	YDR030C	YKR084C
YKR009C	YDR034W-B	YLL061W
YKR015C	YDR035W	YLL057C
YLL050C	YDR042C	YLL017W
YLL049W	YDR055W	YLR004C
YLL033W	YDR064W	YLR120W-A
YLL009C	YDR068W	YLR122C
YLR024C	YDR071C	YLR124W
YLR038C	YDR084C	YLR136C
YLR092W	YDR086C	YLR164W
YLR094C	YDR091C	YLR193C
YLR114C	YDR093W	YLR224W
YLR149C	YDR097C	YLR254C
YLR163W-A	YDR106W	YLR255C
YLR222C	YDR107C	YLR257W
YLR229C	YDR108W	YLR258W
YLR259C	YDR130C	YLR266C
YLR260W	YDR132C	YLR285W
YLR274W	YDR141C	YLR307C-A
YLR309C	YDR152W	YLR400W
YLR314C	YDR169C	YLR406C
YLR358C	YDR173C	YLR406C-A
YLR378C	YDR183C-A	YLR412W
YLR380W	YDR191W	YLR438W
YLR386W	YDR194W-A	YML075C
YLR451W	YDR210W	YML054C
YML126C	YDR234W	YML027W
YML100W	YDR240C	YML004C
YMR013C	YDR244W	YMR035W
YMR062C	YDR245W	YMR037C
YMR079W	YDR248C	YMR056C
YMR084W	YDR251W	YMR063W
YMR086C-A	YDR257C	YMR083W
YMR090W	YDR258C	YMR089C
YMR116C	YDR261C	YMR095C
YMR117C	YDR265W	YMR096W
YMR121C	YDR268W	YMR106C
YMR122C	YDR275W	YMR172C-A
snR83	YDR277C	YMR194C-A
YMR183C	YDR283C	YMR196W
YMR184W	YDR285W	YMR235C
YMR189W	YDR296W	YMR244C-A
YMR214W	YDR298C	YMR283C
YMR253C	YDR300C	YMR291W
YMR281W	YDR316W-A	YMR308C
YMR301C	YDR317W	YNL268W
YMR318C	YDR322W	YNL238W
YNL311C	YDR322C-A	YNL208W
YNL307C	YDR323C	YNL194C
YNL306W	YDR327W	YNL173C
YNL277W-A	YDR328C	YNL103W
YNL277W	YDR337W	YNL097C-B
YNL273W	YDR338C	YNL080C
YNL262W	YDR339C	YNL043C
YNL244C	YDR340W	YNL030W
YNL239W	YDR341C	YNL029C
YNL221C	YDR343C	YNR030W
YNL182C	YDR344C	YOL159C-A
YNL175C	YDR361C	YOL126C
YNL169C	YDR370C	YOL118C
YNL161W	YDR377W	YOL114C
YNL155W	YDR378C	YOL113W
YNL121C	YDR385W	YOL101C
YNL095C	YDR390C	YOL092W
YNL091W	YDR402C	YOL087C
YNL090W	YDR405W	YOL075C
YNL014W	YDR418W	YOL042W
YNL008C	YDR422C	YOL040C
YNR037C	YDR426C	YOL039W
YNR050C	YDR439W	YOL011W
YOL140W	YDR441C	YOR050C
YOL136C	YDR448W	YOR120W
YOL131W	YDR449C	YOR129C
YOL127W	YDR458C	YOR138C
YOL055C	YDR464C-A	YOR163W
YOL038W	YDR465C	YOR174W
YOL027C	YDR470C	YOR176W
YOL026C	snR13	YOR221C
YOL007C	YDR486C	YOR234C
YOL005C	YDR495C	YOR236W
YOR019W	YDR498C	YOR269W
YOR044W	YDR500C	YOR273C
YOR057W	YDR501W	YOR299W
YOR100C	YDR503C	YOR311C
YOR116C	YDR506C	YOR376W-A
YOR128C	YDR522C	YOR380W
YOR161C-C	YDR523C	YPL274W
YOR162C	YDR524W-C	YPL272C
YOR173W	YEL063C	YPL258C
YOR186C-A	YEL062W	YPL250W-A
YOR187W	YEL053C	YPL231W
YOR227W	snR67	YPL171C
YOR255W	snR53	YPL148C
YOR261C	YEL048C	YPL144W
snR8	YEL043W	YPL082C
YOR274W	YEL038W	YPL076W
YOR280C	YEL037C	YPL061W
YOR312C	YEL027W	YPL056C
YOR330C	YEL022W	YPL034W
YOR336W	YEL020C-B	YPL025C
YOR338W	YEL020C	YPL019C
YOR354C	YEL015W	YPL014W
YOR369C	YEL012W	YPR064W
YOR373W	YEL010W	YPR102C
YPL242C	YEL009C	YPR103W
YPL228W	YEL008W	YPR148C
YPL207W	snR14	YPR182W
YPL170W	YER010C	YPR185W
YPL120W	YER021W
YPL041C	YER025W
YPL037C	YER028C
YPR009W	YER036C
YPR011C	YER037W
YPR017C	YER038W-A
YPR025C	YER044C
YPR074W-A	YER049W
YPR127W	YER052C
YPR129W	YER056C-A
YPR159W	YER060W-A
YPR164W	YER061C
YPR178W	YER063W
YPR184W	YER064C
	YER068W
	YER078C
	YER078W-A
	YER079W
	YER086W
	YER096W
	YER101C
	YER105C
	YER106W
	YER107C
	YER114C
	YER116C
	YER122C
	YER131W
	YER141W
	YER143W
	YER147C
	YER158W-A
	YER174C
	YER177W
	YER179W
	YER184C
	YFL054C
	YFL047W
	YFL041W
	YFL040W
	YFL037W
	YFL034C-A
	YFL032W
	YFL028C
	YFL022C
	YFL021C-A
	YFL018C
	YFL015W-A
	YFL010W-A
	YFL008W
	YFL004W
	YFR002W
	YFR003C
	YFR004W
	YFR032C
	YFR032C-B
	YFR049W
	YFR050C
	YGL251C
	YGL244W
	YGL237C
	YGL234W
	YGL207W
	YGL202W
	YGL201C
	YGL198W
	YGL191W
	YGL181W
	YGL178W
	YGL176C
	YGL170C
	YGL159W
	YGL157W
	YGL147C
	YGL138C
	YGL136C
	YGL135W
	YGL134W
	YGL133W
	YGL125W
	YGL123W
	YGL122C
	YGL119W
	YGL116W
	YGL106W
	YGL103W
	YGL095C
	YGL070C
	YGL059W
	YGL054C
	YGL036W
	YGL030W
	YGL021W
	YGL009C
	YGL008C
	YGL007C-A
	YGL001C
	YGR009C
	YGR027C
	snR46
	YGR039W
	YGR046W
	YGR047C
	YGR056W
	YGR061C
	YGR071C
	YGR075C
	YGR079W
	YGR085C
	YGR086C
	YGR092W
	YGR100W
	YGR105W
	YGR117C
	YGR119C
	YGR129W
	YGR134W
	YGR142W
	YGR145W
	YGR146C
	YGR149W
	YGR157W
	YGR166W
	YGR173W
	YGR178C
	YGR186W
	YGR188C
	YGR191W
	YGR198W
	YGR200C
	YGR211W
	YGR214W
	snR7-L
	YGR229C
	YGR237C
	YGR241C
	YGR256W
	YGR267C
	YGR271C-A
	YGR278W
	YHL048W
	YHL046W-A
	YHL040C
	YHL033C
	YHL030W
	YHL019W-A
	YHL015W
	YHR001W-A
	YHR004C
	YHR005C-A
	YHR015W
	YHR017W
	YHR021W-A
	YHR025W
	YHR028C
	YHR029C
	YHR031C
	YHR040W
	YHR049W
	YHR060W
	YHR061C
	YHR064C
	YHR077C
	YHR079C-A
	YHR082C
	YHR090C
	YHR091C
	YHR099W
	YHR104W
	YHR110W
	YHR122W
	YHR124W
	YHR128W
	YHR137W
	YHR138C
	YHR143W-A
	YHR145C
	YHR146W
	YHR149C
	YHR151C
	YHR153C
	YHR154W
	YHR163W
	YHR170W
	YHR178W
	YHR182W
	YHR184W
	YHR185C
	YHR191C
	YHR193C
	YHR204W
	YHR205W
	YHR208W
	YIL164C
	YIL158W
	YIL146C
	YIL141W
	YIL131C
	YIL127C
	YIL125W
	YIL124W
	YIL121W
	YIL116W
	YIL108W
	YIL088C
	YIL083C
	YIL074C
	YIL070C
	YIL068W-A
	YIL066C
	YIL051C
	YIL050W
	YIL037C
	YIL036W
	YIL032C
	YIL022W
	YIL014C-A
	YIL009W
	YIR010W
	YIR017C
	YIR023W
	YIR026C
	YJL209W
	YJL204C
	YJL201W
	YJL192C
	YJL190C
	YJL183W
	YJL178C
	YJL166W
	YJL164C
	YJL160C
	snR128
	YJL148W
	YJL127W-A
	YJL111W
	YJL104W
	snR37
	YJL103C
	YJL093C
	YJL089W
	YJL088W
	YJL082W
	YJL080C
	YJL012C
	YJL006C
	YJR003C
	YJR004C
	YJR047C
	YJR051W
	YJR060W
	YJR085C
	YJR088C
	YJR092W
	YJR110W
	YJR122W
	YJR123W
	YJR138W
	YKL219W
	YKL210W
	YKL192C
	YKL190W
	YKL185W
	YKL180W
	YKL172W
	YKL171W
	YKL165C
	YKL156W
	YKL144C
	YKL135C
	YKL134C
	YKL118W
	YKL113C
	YKL107W
	YKL096C-B
	YKL086W
	YKL078W
	YKL067W
	YKL060C
	YKL040C
	YKL033W-A
	YKL028W
	YKL025C
	YKL014C
	YKL009W
	YKL007W
	snR87
	YKL005C
	YKR016W
	YKR029C
	YKR030W
	YKR035W-A
	YKR044W
	YKR054C
	YKR057W
	YKR059W
	YKR061W
	YKR071C
	YKR075C
	YKR077W
	YKR082W
	YKR094C
	YKR101W
	YKR103W
	YKR104W
	YLL054C
	YLL052C
	YLL051C
	YLL047W
	YLL046C
	YLL040C
	YLL030C
	YLL029W
	YLL027W
	YLL024C
	YLL019C
	YLL005C
	YLL001W
	YLR022C
	YLR025W
	YLR029C
	YLR030W
	YLR043C
	YLR047C
	YLR049C
	YLR058C
	YLR061W
	YLR064W
	YLR074C
	YLR084C
	YLR095C
	YLR103C
	YLR109W
	YLR110C
	YLR120C
	YLR130C
	YLR139C
	YLR153C
	YLR166C
	YLR167W
	YLR170C
	YLR180W
	YLR187W
	YLR192C
	YLR209C
	YLR210W
	YLR212C
	YLR220W
	YLR238W
	YLR262C
	YLR263W
	YLR264C-A
	YLR275W
	YLR287C-A
	YLR293C
	YLR295C
	YLR298C
	YLR301W
	YLR325C
	YLR330W
	snR57
	YLR334C
	YLR340W
	YLR347C
	YLR357W
	YLR363C
	YLR364W
	YLR372W
	YLR387C
	YLR390W-A
	YLR395C
	YLR396C
	YLR407W
	YLR409C
	YLR413W
	YLR421C
	YLR430W
	YLR436C
	YLR439W
	YLR441C
	YLR447C
	YLR459W
	YML130C
	YML121W
	YML116W-A
	YML115C
	YML092C
	YML076C
	YML071C
	YML064C
	YML051W
	YML047C
	YML046W
	YML042W
	YML038C
	YML026C
	YML025C
	YML017W
	YML012C-A
	YML008C
	YML007C-A
	YMR001C-A
	YMR005W
	snR76
	YMR019W
	YMR032W
	YMR033W
	YMR034C
	YMR048W
	YMR050C
	YMR060C
	YMR069W
	YMR078C
	YMR081C
	YMR093W
	YMR101C
	YMR118C
	YMR119W
	YMR123W
	YMR129W
	YMR142C
	YMR143W
	YMR173W
	YMR179W
	YMR186W
	YMR194W
	YMR195W
	YMR198W
	YMR200W
	YMR216C
	YMR221C
	YMR222C
	YMR223W
	YMR228W
	YMR230W
	YMR234W
	YMR236W
	YMR239C
	YMR242W-A
	YMR243C
	YMR256C
	YMR260C
	YMR267W
	YMR280C
	YMR296C
	YMR300C
	YMR306C-A
	YMR315W
	YMR320W
	YNL322C
	YNL321W
	YNL318C
	YNL312W
	YNL308C
	YNL302C
	YNL301C
	YNL284C-A
	YNL284C
	YNL283C
	YNL281W
	YNL267W
	YNL260C
	YNL258C
	YNL255C
	YNL253W
	YNL249C
	YNL240C
	YNL232W
	YNL218W
	YNL216W
	YNL213C
	YNL212W
	YNL191W
	YNL172W
	YNL162W
	YNL146W
	YNL145W
	YNL132W
	YNL119W
	YNL116W
	YNL113W
	YNL111C
	YNL106C
	YNL102W
	YNL097W-A
	YNL096C
	YNL093W
	YNL086W
	YNL077W
	YNL073W
	YNL069C
	YNL066W
	YNL064C
	YNL059C
	YNL058C
	YNL044W
	snR66
	YNL006W
	YNR006W
	YNR009W
	YNR010W
	YNR011C
	YNR013C
	YNR040W
	YNR041C
	YNR046W
	snR49
	YNR062C
	YOL155C
	YOL144W
	YOL137W
	YOL124C
	YOL120C
	YOL116W
	YOL105C
	YOL104C
	YOL102C
	YOL086W-A
	YOL077W-A
	YOL076W
	YOL068C
	YOL064C
	YOL036W
	YOL021C
	YOL006C
	YOR009W
	YOR018W
	YOR021C
	YOR027W
	YOR045W
	YOR047C
	YOR048C
	YOR049C
	YOR074C
	YOR087W
	YOR117W
	YOR122C
	YOR143C
	YOR150W
	YOR151C
	YOR157C
	YOR158W
	YOR177C
	YOR192C
	YOR201C
	YOR204W
	YOR205C
	YOR213C
	YOR222W
	YOR239W
	YOR247W
	YOR248W
	YOR259C
	YOR262W
	YOR270C
	YOR272W
	YOR287C
	YOR289W
	YOR290C
	YOR297C
	YOR310C
	YOR315W
	YOR318C
	YOR319W
	YOR326W
	YOR327C
	YOR337W
	YOR346W
	YOR353C
	YOR355W
	YOR365C
	YOR372C
	YPL273W
	YPL267W
	YPL264C
	YPL251W
	YPL252C
	YPL241C
	YPL240C
	YPL239W
	YPL235W
	YPL232W
	YPL227C
	YPL214C
	YPL212C
	YPL206C
	YPL202C
	YPL199C
	YPL159C
	YPL157W
	YPL147W
	snR17b
	YPL140C
	YPL131W
	YPL130W
	YPL129W
	YPL127C
	YPL117C
	YPL116W
	YPL091W
	YPL081W
	YPL060W
	YPL060C-A
	YPL057C
	YPL026C
	YPL016W
	YPL013C
	YPR006C
	YPR020W
	YPR027C
	YPR030W
	YPR043W
	YPR048W
	YPR055W
	YPR058W
	YPR060C
	YPR062W
	YPR065W
	snR41
	YPR101W
	YPR104C
	YPR108W
	YPR111W
	YPR112C
	YPR113W
	YPR118W
	YPR142C
	YPR155C
	YPR160W
	YPR163C
	YPR165W
	YPR167C
	YPR174C
	YPR175W
	YPR186C
